# Supplementary material for: Physiological characterization and transcriptome analysis of Pichia pastoris reveals its response to lignocellulose-derived inhibitors
Source: AMB Express. 2021 Jan 3;11:2. doi: 10.1186/s13568-020-01170-9 (PMC7779389; doi:10.1186/s13568-020-01170-9)
Supplement: Supplementary file 1 — Additional file 1: Table S1. DEGs found in acetic acid containing conditions related to methylation processes (GO-Biological Process). Table S2. DEGs found in acetic acid containing conditions related to regulation of Rho protein signal transduction (GO-Biological Process). Table S3. DEGs found in furaldehydes containing conditions related to transmembrane transpor transport (GO-Biological Process). Table S4. DEGs found in furaldehydes containing conditions related to metal-ion transport (GO-Biological Process). Table S5. DEGs found in furaldehydes containing conditions related to iron-sulfur cluster assembly (GO-Biological Process). Table S6. DEGs found in hydrolysate containing conditions related to transmembrane transport (GO-Biological Process). Table S7. Compilation of top 10 most overexpressed genes in each of the evaluated conditions (GO-Biological Process). [file 13568_2020_1170_MOESM1_ESM.xlsx]

## Sheet: Info
Applied Microbiology and Biotechnology Express
Physiological characterization and transcriptome analysis of Pichia pastoris reveals its response to lignocellulose derived inhibitors
Barbara G. Paes 1, 2, Andrei Stecca Steindorff 1, Eduardo F. Formighieri 1, Ildinete Silva Pereira1,2, João Ricardo M. Almeida 1, 3*
1 Embrapa Agroenergia, Laboratory of Genetics and Biotechnology, Brasilia, Brazil 2 Graduate Program of Molecular Biology, Department of Cell Biology, Institute of Biology, University of Brasilia, Brazil ³ Graduate Program of Microbial Biology, Department of Cell Biology, Institute of Biology, University of Brasilia, Brazil
* Corresponding author: João Ricardo Moreira de Almeida EMBRAPA Agroenergia Parque Estação Biológica, PqEB – W3 Norte Final s/no 70.770-901 – Brasília, DF – Brasil. E-mail: joao.almeida@embrapa.br Tel: +55 61 3448-2337

## Sheet: S1-AA Methylation
Table S1: DEGs found in acetic acid containing conditions related to methylation processes (GO-Biological Process). In the case of P-value >0.05, the log2fold is not shown.
			log2 fold						GO-Biological Process
Gene ID	Name	Gene description	Acetic acid 2g.L-1	Acetic acid 6g.L-1	FH 0.9/ 0.15 g.L-1	FH 1.5/ 0.25 g.L-1	Hydrolysate 10%	Hydrolysate 30%	GO term name	term	stitle (by blastp results)
GQ6704261	GCD10		-	-0.449648	-	-	-0.418649	-	biological regulation, nucleobase-containing compound biosynthetic process, macromolecule biosynthetic process, regulation of metabolic process, biosynthetic process, organic cyclic compound metabolic process, organic cyclic compound biosynthetic process, RNA metabolic process, RNA biosynthetic process, biological regulation, , organic cyclic compound metabolic process	GO:0050789 GO:0065007 GO:0050794 GO:0034654 GO:0034645 GO:0009059 GO:0006355 GO:0010468 GO:1903506 GO:2000112 GO:0060255 GO:2001141 GO:0010556 GO:0031326 GO:0051252 GO:0009889 GO:0031323 GO:0019219 GO:0019222 GO:0051171 GO:0080090 GO:0044249 GO:1901576 GO:0009058 GO:0006725 GO:0046483 GO:1901360 GO:0006139 GO:0018130 GO:0019438 GO:1901362 GO:0016070 GO:0044271 GO:0032774 GO:0006351 GO:0097659 GO:…	XP_002491778.1 Zinc finger transcription factor containing a Zn(2)-Cys(6) binuclear cluster domain [Komagataella phaffii GS115]	regulation of metabolic process	biosynthetic process	organic cyclic compound metabolic process	organic cyclic compound biosynthetic process	RNA metabolic process	RNA biosynthetic process	biological regulation		organic cyclic compound metabolic process
GQ6703512	GCD14		0.891026	0.727114	-	-	0.710889	-	protein metabolic process, macromolecule methylation, methylation, macromolecule modification	GO:0044267 GO:0019538 GO:0043414 GO:0032259 GO:0006464 GO:0036211 GO:0043412-	XP_002491892.1 hypothetical protein PAS_chr2-2_0491 [Komagataella phaffii GS115]
GQ6701032	HSL7	Protein arginine N-methyltransferase HSL7 (EC 2.1.1.320) (Histone synthetic lethal protein 7) (Type II protein arginine N-methyltransferase) (Type II PRMT)	0.415171	0.498555	-	0.502113	0.47031	1.58438	methylation	GO:0032259-	XP_002489828.1 Mitochondrial 2' O-ribose methyltransferase
GQ6702761	MRM2	rRNA methyltransferase 2, mitochondrial (EC 2.1.1.168) (21S rRNA (uridine(2791)-2'-O)-methyltransferase) (21S rRNA [Um2791] 2'-O-methyltransferase)	0.664643	0.635385	-	-	0.487781	-	macromolecule methylation, organic cyclic compound metabolic process, methylation, RNA processing, RNA metabolic process, RNA modification, nucleic acid metabolic process, macromolecule modification	GO:0043414 GO:0006725 GO:0046483 GO:1901360 GO:0006139 GO:0032259 GO:0006396 GO:0016070 GO:0009451 GO:0090304 GO:0006464 GO:0036211 GO:0043412 GO:0046483 GO:0006725 GO:1901360 GO:0006139-	XP_002493496.1 Trimethyl guanosine synthase
GQ6701101	PPM1		-	0.4882	-	-	-	-	methylation	GO:0032259-	XP_002490590.1 tRNA methyltransferase required for the synthesis of wybutosine [Komagataella phaffii GS115]
GQ6701699	PPM2		0.939216	0.531192	-	-	-	0.565599	methylation	GO:0032259-	XP_002491962.1 Carboxyl methyltransferase [Komagataella phaffii GS115]
GQ6700918	PPR1	Pyrimidine pathway regulatory protein 1	0.534481	1.02538	-	0.400398	0.821099	-	tRNA processing, macromolecule methylation, ncRNA processing, tRNA modification, organic cyclic compound metabolic process, methylation, RNA processing, RNA metabolic process, RNA modification, macromolecule modification	GO:0008033 GO:0043414 GO:0034470 GO:0006400 GO:0006725 GO:0046483 GO:1901360 GO:0006139 GO:0032259 GO:0006396 GO:0016070 GO:0006399 GO:0034660 GO:0009451 GO:0090304 GO:0006464 GO:0036211 GO:0043412 GO:0046483 GO:0006725 GO:1901360 GO:0006139-	XP_002492669.1 Subunit of tRNA (1-methyladenosine) methyltransferase [Komagataella phaffii GS115]
GQ6704399	TGS1	Trimethylguanosine synthase (EC 2.1.1.-) (Cap-specific guanine-N2 methyltransferase) (snRNA/snoRNA cap hypermethylase)	1.18664	1.06366	-	-	1.29829	-	tRNA processing, macromolecule methylation, ncRNA processing, tRNA modification, organic cyclic compound metabolic process, methylation, RNA processing, RNA metabolic process, RNA modification, macromolecule modification	GO:0008033 GO:0043414 GO:0034470 GO:0006400 GO:0006725 GO:0046483 GO:1901360 GO:0006139 GO:0032259 GO:0006396 GO:0016070 GO:0006399 GO:0034660 GO:0009451 GO:0090304 GO:0006464 GO:0036211 GO:0043412 GO:0046483 GO:0006725 GO:1901360 GO:0006139-	XP_002493368.1 Subunit of tRNA (1-methyladenosine) methyltransferase with Gcd14p [Komagataella phaffii GS115]
*: information manually annotated.

## Sheet: Table S2-AA Rho
Table S2: DEGs found in acetic acid containing conditions related to regulation of Rho protein signal transduction (GO-Biological Process). In the case of P-value >0.05, the log2fold is not shown.
			log2 fold						GO-Biological Process
Gene ID	Name	Gene description	Acetic acid 2g.L-1	Acetic acid 6g.L-1	FH 0.9/ 0.15 g.L-1	FH 1.5/ 0.25 g.L-1	Hydrolysate 10%	Hydrolysate 30%	GO term name	term	stitle (by blastp results)
GQ6700641	TUS1	Rho1 guanine nucleotide exchange factor TUS1 (TOR unique function suppressor protein 1)	1.12064	-	-	-	-	-	biological regulation, regulation of Rho protein signal transduction, biological regulation, regulation of cell communication, -, -, -, -, -, -, -, -, -, -, -, -, -, -, -, -, -, -, -, -, -, -, -, -, -, -, -,	GO:0050789;GO:0065007;GO:0050794, GO:0035023, GO:0050794;GO:0050789;GO:0065007, GO:0009966;GO:0010646;GO:0023051;GO:0048583;GO:0046578;GO:0051056;GO:1902531, , , ,	XP_002491502.1 Guanine nucleotide exchange factor (GEF) [Komagataella phaffii GS115]XP_002491502.1 Guanine nucleotide exchange factor (GEF) [Komagataella phaffii GS115]XP_002491502.1 Guanine nucleotide exchange factor (GEF) [Komagataella phaffii GS115]XP_002491502.1 Guanine nucleotide exchange factor (GEF) [Komagataella phaffii GS115]
GQ6701616	CDC24	Cell division control protein 24 (Calcium regulatory protein)	0.871529	0.613959	-	-	0.61388	-0.950362	biological regulation, regulation of Rho protein signal transduction, biological regulation, regulation of cell communication, -, -, -, -, -, -, -, -, -, -, -, -, -, -, -, -, -, -, -, -, -, -, -, -, -, -, -,	GO:0050789;GO:0065007;GO:0050794, GO:0035023, GO:0050794;GO:0050789;GO:0065007, GO:0009966;GO:0010646;GO:0023051;GO:0048583;GO:0046578;GO:0051056;GO:1902531, , , ,	XP_002490666.1 Guanine nucleotide exchange factor (GEF or GDP-release factor) for Cdc42p [Komagataella phaffii GS115]XP_002490666.1 Guanine nucleotide exchange factor (GEF or GDP-release factor) for Cdc42p [Komagataella phaffii GS115]XP_002490666.1 Guanine nucleotide exchange factor (GEF or GDP-release factor) for Cdc42p [Komagataella phaffii GS115]XP_002490666.1 Guanine nucleotide exchange facto…
GQ6704454	-	-	0.757148	1.04	-	0.788653	1.06444	1.79333	biological regulation, regulation of Rho protein signal transduction, biological regulation, regulation of cell communication, -, -, -, -, -, -, -, -, -, -, -, -, -, -, -, -, -, -, -, -, -, -, -, -, -, -, -,	GO:0050789;GO:0065007;GO:0050794, GO:0035023, GO:0050794;GO:0050789;GO:0065007, GO:0009966;GO:0010646;GO:0023051;GO:0048583;GO:0046578;GO:0051056;GO:1902531, , , ,
GQ6701228	-	-	0.760967	0.854469	-	-	0.745537	-	biological regulation, regulation of Rho protein signal transduction, biological regulation, regulation of cell communication, -, -, -, -, -, -, -, -, -, -, -, -, -, -, -, -, -, -, -, -, -, -, -, -, -, -, -,	GO:0050789;GO:0065007;GO:0050794, GO:0035023, GO:0050794;GO:0050789;GO:0065007, GO:0009966;GO:0010646;GO:0023051;GO:0048583;GO:0046578;GO:0051056;GO:1902531, , , ,	XP_002492088.1 Hypothetical protein PAS_chr2-2_0118 [Komagataella phaffii GS115]XP_002492088.1 Hypothetical protein PAS_chr2-2_0118 [Komagataella phaffii GS115]XP_002492088.1 Hypothetical protein PAS_chr2-2_0118 [Komagataella phaffii GS115]XP_002492088.1 Hypothetical protein PAS_chr2-2_0118 [Komagataella phaffii GS115]
GQ6702491	-	-	-	0.512514	0.542504	0.572309	-	0.444537	biological regulation, regulation of Rho protein signal transduction, biological regulation, regulation of cell communication, -, -, -, -, -, -, -, -, -, -, -, -, -, -, -, -, -, -, -, -, -, -, -, -, -, -, -,	GO:0050789;GO:0065007;GO:0050794, GO:0035023, GO:0050794;GO:0050789;GO:0065007, GO:0009966;GO:0010646;GO:0023051;GO:0048583;GO:0046578;GO:0051056;GO:1902531, , , ,	XP_002489573.1 Hypothetical protein PAS_chr1-3_0231 [Komagataella phaffii GS115]XP_002489573.1 Hypothetical protein PAS_chr1-3_0231 [Komagataella phaffii GS115]XP_002489573.1 Hypothetical protein PAS_chr1-3_0231 [Komagataella phaffii GS115]XP_002489573.1 Hypothetical protein PAS_chr1-3_0231 [Komagataella phaffii GS115]

## Sheet: Table S3-FHTrasmemTransp
Table S3: DEGs found in furaldehydes containing conditions related to transmembrane transpor transport (GO-Biological Process). In the case of P-value >0.05, the log2fold is not shown.
			log2 fold						GO-Biological Process level 2
Gene ID	Name	Gene description	Acetic acid 2g.L-1	Acetic acid 6g.L-1	FH 0.9/ 0.15 g.L-1	FH 1.5/ 0.25 g.L-1	Hydrolysate 10%	Hydrolysate 30%	GO term name	term	stitle (by blastp results)
GQ6702661	-	-	2.73905	2.12006	0.809884	0.907938	2.47932	2.63058	ion transport, cation transport, transmembrane transport, metal ion transport, localization,	GO:0006811 GO:0006812 GO:0055085 GO:0030001 GO:0006810 GO:0051234 GO:0051179-	XP_002489733.1 Hypothetical protein PAS_chr1-1_0092 [Komagataella phaffii GS115]
GQ6703337	-	-	-	2.33882	-	1.13968	1.31991	4.9229	transmembrane transport, localization	GO:0055085 GO:0006810 GO:0051234 GO:0051179-	XP_002492501.1 Plasma membrane transporter for both urea and polyamines [Komagataella phaffii GS115]
GQ6701690	ATP3	-	-	-0.523152	-0.631029	-0.919401	-0.588921	-1.52749	single-organism biosynthetic process, ion transport, carbohydrate derivative biosynthetic process, organophosphate metabolic process, nucleobase-containing compound biosynthetic process, nucleoside triphosphate metabolic process, single-organism cellular process, organonitrogen compound biosynthetic process, biosynthetic process, purine-containing compound metabolic process, cation transport, org…	GO:0044711 GO:0006811 GO:1901137 GO:0019637 GO:0034654 GO:0009205 GO:0009144 GO:0009141 GO:0009199 GO:0046034 GO:0009167 GO:0009126 GO:0009161 GO:0009123 GO:0044763 GO:1901566 GO:0044765 GO:1902578 GO:0044249 GO:1901576 GO:0009058 GO:1901135 GO:0009150 GO:0006163 GO:0072521 GO:0009259 GO:0019693 GO:0006812 GO:0006725 GO:0046483 GO:1901360 GO:0006139 GO:0055085 GO:0018130 GO:0019438 GO:1901362 GO:…	XP_002490598.1 Gamma subunit of the F1 sector of mitochondrial F1F0 ATP synthase [Komagataella phaffii GS115]
GQ6703532	ATP4	-	-	-	-	-0.693801	-0.466133	-1.42845	ion transport, single-organism biosynthetic process, nucleobase-containing compound biosynthetic process, nucleoside triphosphate metabolic process, single-organism cellular process, carbohydrate derivative biosynthetic process, organophosphate metabolic process, organonitrogen compound biosynthetic process, biosynthetic process, purine-containing compound metabolic process, cation transport, org…	GO:0006811 GO:0044711 GO:0034654 GO:0009205 GO:0009144 GO:0009141 GO:0009199 GO:0046034 GO:0009167 GO:0009126 GO:0009161 GO:0009123 GO:0044763 GO:1901137 GO:0019637 GO:1901566 GO:0044765 GO:1902578 GO:0044249 GO:1901576 GO:0009058 GO:1901135 GO:0009150 GO:0006163 GO:0072521 GO:0009259 GO:0019693 GO:0006812 GO:0006725 GO:0046483 GO:1901360 GO:0006139 GO:0055085 GO:0018130 GO:0019438 GO:1901362 GO:…	XP_002492688.1 Subunit b of the stator stalk of mitochondrial F1F0 ATP synthase [Komagataella phaffii GS115]
GQ6702584	STL1	Sugar transporter STL1	0.786539	1.4067	1.07871	1.16612	1.15641	1.92852	transmembrane transport, localization	GO:0055085 GO:0006810 GO:0051234 GO:0051179-	XP_002489663.1 Glycerol proton symporter of the plasma membrane
GQ6702770	ATP5	-	-	-	-	-0.51854	-	-1.05819	carbohydrate derivative metabolic process, single-organism cellular process, single-organism biosynthetic process, organophosphate metabolic process, ion transport, nucleobase-containing compound biosynthetic process, nucleoside triphosphate metabolic process, carbohydrate derivative biosynthetic process, single-organism localization, purine-containing compound metabolic process, cation transport…	GO:1901135 GO:0044763 GO:0044711 GO:0019637 GO:0006811 GO:0034654 GO:0009205 GO:0009144 GO:0009141 GO:0009199 GO:0046034 GO:0009167 GO:0009126 GO:0009161 GO:0009123 GO:1901137 GO:1901566 GO:0044765 GO:1902578 GO:0044249 GO:1901576 GO:0009058 GO:0009150 GO:0006163 GO:0072521 GO:0009259 GO:0019693 GO:0006812 GO:0006725 GO:0046483 GO:1901360 GO:0006139 GO:0055085 GO:0018130 GO:0019438 GO:1901362 GO:…	XP_002489838.1 Subunit 5 of the stator stalk of mitochondrial F1F0 ATP synthase [Komagataella phaffii GS115]
GQ6701360	-	-	-	0.941135	0.689338	0.831065	0.999571	1.6101	transmembrane transport, localization	GO:0055085 GO:0006810 GO:0051234 GO:0051179-	XP_002491204.1 Protein with similarity to mammalian monocarboxylate permeases [Komagataella phaffii GS115]
GQ6702474	-	-	1.04682	2.05338	1.29399	1.77692	1.55416	2.14482	transmembrane transport, localization	GO:0055085 GO:0006810 GO:0051234 GO:0051179-	XP_002489559.1 Polyamine transport protein specific for spermine [Komagataella phaffii GS115]
GQ6703034	-	-	-	2.01221	1.21506	1.31767	1.19573	2.55805	transmembrane transport, localization	GO:0055085 GO:0006810 GO:0051234 GO:0051179-	XP_002492232.1 Putative transporter
GQ6703459	YMD8	Putative nucleotide-sugar transporter YMD8	-	1.19377	0.744966	0.935937	0.735125	1.51069	transmembrane transport, localization	GO:0055085 GO:0006810 GO:0051234 GO:0051179-	XP_002492618.1 Putative nucleotide sugar transporter [Komagataella phaffii GS115]
GQ6702257	-	-	-	1.94026	-	0.957971	1.21092	2.12444	transmembrane transport, localization	GO:0055085 GO:0006810 GO:0051234 GO:0051179-	XP_002489344.1 Hexose transporter with moderate affinity for glucose [Komagataella phaffii GS115]
GQ6704319	MAL31	Maltose permease MAL31 (Maltose transport protein MAL31)	-	0.860843	-	0.776494	0.574979	1.14731	transmembrane transport, localization	GO:0055085 GO:0006810 GO:0051234 GO:0051179-	XP_002493419.1 Maltose permease
GQ6704313	OPT1	Oligopeptide transporter 1 (High affinity glutathione transporter 1)	-	-	0.788521	1.14894	-	1.211	transmembrane transport, localization	GO:0055085 GO:0006810 GO:0051234 GO:0051179-	XP_002493413.1 Proton-coupled oligopeptide transporter of the plasma membrane [Komagataella phaffii GS115]
GQ6701351	-	-	0.662953	1.09074	-	0.738199	0.980397	1.18757	ion transport, cation transport, transmembrane transport, metal ion transport, localization,	GO:0006811 GO:0006812 GO:0055085 GO:0030001 GO:0006810 GO:0051234 GO:0051179-	XP_002492211.1 Plasma membrane Mg(2+) transporter
GQ6700078	-	-	-	0.672323	-	0.59856	0.809387	1.03303	transmembrane transport, localization	GO:0055085 GO:0006810 GO:0051234 GO:0051179-	XP_002490935.1 Putative hexose transporter
GQ6703796	VMA4	-	-0.708501	-0.980017	-0.723186	-0.951138	-0.832785	-0.841587	single-organism localization, ion transport, cation transport, transmembrane transport, ion transmembrane transport, localization	GO:0044765 GO:1902578 GO:0006811 GO:0006812 GO:0055085 GO:0098662 GO:0098655 GO:0098660 GO:0034220 GO:0006810 GO:0051234 GO:0051179-	XP_002492934.1 Subunit E of the eight-subunit V1 peripheral membrane domain of the vacuolar H+-ATPase (V-ATPase) [Komagataella phaffii GS115]
GQ6702788	ATP7	ATP synthase subunit d, mitochondrial	-	-	-	-0.451678	-	-0.67027	nucleoside triphosphate metabolic process, nucleobase-containing compound biosynthetic process, single-organism biosynthetic process, single-organism cellular process, carbohydrate derivative biosynthetic process, organophosphate metabolic process, organonitrogen compound biosynthetic process, single-organism localization, carbohydrate derivative metabolic process, purine-containing compound meta…	GO:0009205 GO:0009144 GO:0009141 GO:0009199 GO:0046034 GO:0009167 GO:0009126 GO:0009161 GO:0009123 GO:0034654 GO:0044711 GO:0044763 GO:1901137 GO:0019637 GO:1901566 GO:0044765 GO:1902578 GO:0044249 GO:1901576 GO:0009058 GO:1901135 GO:0006811 GO:0009150 GO:0006163 GO:0072521 GO:0009259 GO:0019693 GO:0006812 GO:0006725 GO:0046483 GO:1901360 GO:0006139 GO:0055085 GO:0018130 GO:0019438 GO:1901362 GO:…	XP_002489857.1 hypothetical protein PAS_chr1-1_0484 [Komagataella phaffii GS115]
GQ6702088	-	-	-	-	-	0.520984	-	0.621375	ion transport, cation transport, transmembrane transport, metal ion transport, localization,	GO:0006811 GO:0006812 GO:0055085 GO:0030001 GO:0006810 GO:0051234 GO:0051179-	XP_002490207.1 Plasma membrane Mg(2+) transporter
GQ6700795	YBR241C	-	0.847132	1.22062	-	1.03972	1.01018	1.24318	transmembrane transport, localization	GO:0055085 GO:0006810 GO:0051234 GO:0051179-	XP_002491658.1 hypothetical protein PAS_chr2-1_0881 [Komagataella phaffii GS115]
GQ6704315	TNA1	High-affinity nicotinic acid transporter (Nicotinic acid permease)	-	-	-	1.42732	-	1.65308	transmembrane transport, localization	GO:0055085 GO:0006810 GO:0051234 GO:0051179-	XP_002493415.1 hypothetical protein PAS_chr4_0911 [Komagataella phaffii GS115]
GQ6703353	-	-	1.41262	1.52785	-	1.26282	1.43832	1.356	single-organism localization, transmembrane transport, localization,	GO:0044765 GO:1902578 GO:0055085 GO:0006810 GO:0051234 GO:0051179-	XP_002493724.1 Hypothetical protein PAS_chr4_0306 [Komagataella phaffii GS115]
GQ6700276	VMA5	-	-	-0.505623	-	-0.386897	-0.566969	-0.491332	single-organism localization, ion transport, cation transport, transmembrane transport, ion transmembrane transport, localization	GO:0044765 GO:1902578 GO:0006811 GO:0006812 GO:0055085 GO:0098662 GO:0098655 GO:0098660 GO:0034220 GO:0006810 GO:0051234 GO:0051179-	XP_002491138.1 Subunit C of the eight-subunit V1 peripheral membrane domain of vacuolar H+-ATPase (V-ATPase) [Komagataella phaffii GS115]
GQ6701361	-	-	-	-	-	1.10087	-	0.997896	transmembrane transport, localization	GO:0055085 GO:0006810 GO:0051234 GO:0051179-	XP_002490761.1 Major facilitator superfamily [Komagataella phaffii GS115]
GQ6703035	-	-	-	-	-	1.3492	-	1.30896	transmembrane transport, localization	GO:0055085 GO:0006810 GO:0051234 GO:0051179-	XP_002492233.1 Plasma membrane transporter for both urea and polyamines
GQ6701050	-	-	-	-	-	0.549088	-	0.483912	transmembrane transport, localization	GO:0055085 GO:0006810 GO:0051234 GO:0051179-	XP_002491911.1 Putative protein with similarity to the allantoate permease (Dal5p) subfamily of the major facilitat [Komagataella phaffii GS115]
GQ6700457	MFM1	-	0.547461	0.937066	0.669114	0.77123	0.928312	0.62106	ion transport, cation transport, transmembrane transport, metal ion transport, localization,	GO:0006811 GO:0006812 GO:0055085 GO:0030001 GO:0006810 GO:0051234 GO:0051179-	XP_002491317.1 hypothetical protein PAS_chr2-1_0834 [Komagataella phaffii GS115]
GQ6701986	TPO1	Polyamine transporter 1	-	-	1.32462	1.95962	2.03558	1.02293	transmembrane transport, localization	GO:0055085 GO:0006810 GO:0051234 GO:0051179-	XP_002490308.1 Polyamine transporter that recognizes spermine
GQ6704941	-	-	-	0.473213	-	0.554454	-	0.602403	transmembrane transport, localization	GO:0055085 GO:0006810 GO:0051234 GO:0051179-	XP_002494010.1 Glycerol proton symporter of the plasma membrane
GQ6700075	-	-	-	-	-	0.731376	0.625856	0.639513	transmembrane transport, localization	GO:0055085 GO:0006810 GO:0051234 GO:0051179-	XP_002490931.1 Plasma membrane ATP-binding cassette (ABC) transporter required for the export of a-factor
GQ6700672	MDL2	ATP-dependent permease MDL2, mitochondrial (Multidrug resistance-like protein 2)	-	-	-	-0.538299	-	-0.456838	transmembrane transport, localization	GO:0055085 GO:0006810 GO:0051234 GO:0051179-	XP_002491532.1 Mitochondrial inner membrane half-type ATP-binding cassette (ABC) transporter [Komagataella phaffii GS115]
GQ6705050	VMA7	-	-	-0.616417	-	-0.650189	-0.550326	-0.56632	ion transport, transmembrane transport, ion transmembrane transport, localization	GO:0006811 GO:0055085 GO:0098662 GO:0098655 GO:0098660 GO:0034220 GO:0006810 GO:0051234 GO:0051179-	XP_002494112.1 Subunit F of the eight-subunit V1 peripheral membrane domain of vacuolar H+-ATPase (V-ATPase) [Komagataella phaffii GS115]
GQ6701500	-	-	-	-	2.51183	3.08353	2.17939	-	transmembrane transport, localization	GO:0055085 GO:0006810 GO:0051234 GO:0051179-	XP_002490777.1 Major facilitator superfamily [Komagataella phaffii GS115]
GQ6701305	-	-	-	-	-	1.20172	-	-	transmembrane transport, localization	GO:0055085 GO:0006810 GO:0051234 GO:0051179-	XP_002492167.1 Putative protein with similarity to the allantoate permease (Dal5p) subfamily [Komagataella phaffii GS115]
GQ6702266	YCT1	High affinity cysteine transporter	-	1.35109	4.42643	4.81045	2.87101	-	transmembrane transport, localization	GO:0055085 GO:0006810 GO:0051234 GO:0051179-	XP_002489353.1 High-affinity cysteine-specific transporter with similarity to the Dal5p family of transporters [Komagataella phaffii GS115]
GQ6701776	-	-	-	-	2.02267	2.4054	2.02495	-	transmembrane transport, localization	GO:0055085 GO:0006810 GO:0051234 GO:0051179-	XP_002490516.1 Oligopeptide transporter [Komagataella phaffii GS115]
GQ6700667	YGL114W	-	-	-	-	0.888687	-	-	transmembrane transport, localization	GO:0055085 GO:0006810 GO:0051234 GO:0051179-	XP_002491526.1 protein of OPT family transporter [Komagataella phaffii GS115]
GQ6704171	VMA3	-	-	-0.580124	-	-0.431044	-0.640561	-	single-organism localization, ion transport, cation transport, transmembrane transport, ion transmembrane transport, localization	GO:0044765 GO:1902578 GO:0006811 GO:0006812 GO:0055085 GO:0098662 GO:0098655 GO:0098660 GO:0034220 GO:0006810 GO:0051234 GO:0051179-	XP_002493282.1 Proteolipid subunit of the vacuolar H(+)-ATPase V0 sector [Komagataella phaffii GS115]
GQ6701728	FLR1	Fluconazole resistance protein 1	-	-	2.456	3.2294	3.69252	-	transmembrane transport, localization	GO:0055085 GO:0006810 GO:0051234 GO:0051179-	XP_002490562.1 Plasma membrane multidrug transporter of the major facilitator superfamily [Komagataella phaffii GS115]
GQ6703318	-	-	-	-	-	0.913735	-	-	transmembrane transport, localization	GO:0055085 GO:0006810 GO:0051234 GO:0051179-	XP_002492483.1 Putative protein with similarity to the allantoate permease (Dal5p) [Komagataella phaffii GS115]
GQ6704502	YOR1	Oligomycin resistance ATP-dependent permease YOR1	-	-	-	0.968597	1.3777	-	transmembrane transport, localization	GO:0055085 GO:0006810 GO:0051234 GO:0051179-	XP_002493591.1 Plasma membrane ATP-binding cassette (ABC) transporter [Komagataella phaffii GS115]
GQ6704798	-	-	-	-	-	2.65855	2.09449	-	transmembrane transport, localization	GO:0055085 GO:0006810 GO:0051234 GO:0051179-	XP_002493870.1 Plasma membrane transporter for both urea and polyamines [Komagataella phaffii GS115]
GQ6703928	PXA1	Peroxisomal long-chain fatty acid import protein 2 (Peroxisomal ABC transporter 1)	-1.98619	-2.1363	-	-1.08908	-2.22905	-	transmembrane transport, localization	GO:0055085 GO:0006810 GO:0051234 GO:0051179-	XP_002493053.1 Subunit of a heterodimeric peroxisomal ATP-binding cassette transporter complex (Pxa1p-Pxa2p) [Komagataella phaffii GS115]
GQ6704534	-	-	-0.842362	-1.39004	-	-0.605708	-1.36686	-	transmembrane transport, localization	GO:0055085 GO:0006810 GO:0051234 GO:0051179-	XP_002493621.1 Non-essential protein of unknown function [Komagataella phaffii GS115]
GQ6702587	GAP1	General amino-acid permease GAP1	-1.89228	-2.76624	-	-1.48818	-3.23666	-	transmembrane transport, localization	GO:0055085 GO:0006810 GO:0051234 GO:0051179-	XP_002489665.1 General amino acid permease [Komagataella phaffii GS115]
GQ6703593	VBA2	Vacuolar basic amino acid transporter 2	-	-	2.43016	2.61853	-	-	transmembrane transport, localization	GO:0055085 GO:0006810 GO:0051234 GO:0051179-	XP_002492747.1 Permease of basic amino acids in the vacuolar membrane [Komagataella phaffii GS115]
GQ6704503	-	-	-	-	-	0.854844	1.00247	-	transmembrane transport, localization	GO:0055085 GO:0006810 GO:0051234 GO:0051179-	XP_002493592.1 Plasma membrane ATP-binding cassette (ABC) transporter [Komagataella phaffii GS115]
GQ6704316	-	-	-2.07034	-3.30073	-	-2.36665	-3.94452	-	transmembrane transport, localization	GO:0055085 GO:0006810 GO:0051234 GO:0051179-	XP_002493416.1 Low-affinity Fe(II) transporter of the plasma membrane [Komagataella phaffii GS115]
GQ6703735	THI72	Thiamine transporter THI72	-	-0.821617	-	-0.8435	-1.72186	-	transmembrane transport, localization	GO:0055085 GO:0006810 GO:0051234 GO:0051179-	XP_002492876.1 Transporter of thiamine or related compound [Komagataella phaffii GS115]

## Sheet: S4-FH Metal-ion
Table S4: DEGs found in furaldehydes containing conditions related to metal-ion transport (GO-Biological Process). In the case of P-value >0.05, the log2fold is not shown.
			log2 fold						GO-Biological Process level 2
Gene ID	Name	Gene description	Acetic acid 2g.L-1	Acetic acid 6g.L-1	FH 0.9/ 0.15 g.L-1	FH 1.5/ 0.25 g.L-1	Hydrolysate 10%	Hydrolysate 30%	GO term name	term	stitle (by blastp results)
GQ6702661	-	-	2.73905	2.12006	0.809884	0.907938	2.47932	2.63058	ion transport, cation transport, transmembrane transport, metal ion transport, localization, metal ion transport, localization, -, -, -, -, -, -, -, -, -, -, -, -, -, -, -, -, -, -, -, -, -, -, -, -,	GO:0006811, GO:0006812, GO:0055085, GO:0030001, GO:0006810;GO:0051234;GO:0051179, GO:0030001, GO:0006810;GO:0051234;GO:0051179, , , ,	XP_002489733.1 Hypothetical protein PAS_chr1-1_0092 [Komagataella phaffii GS115]XP_002489733.1 Hypothetical protein PAS_chr1-1_0092 [Komagataella phaffii GS115]XP_002489733.1 Hypothetical protein PAS_chr1-1_0092 [Komagataella phaffii GS115]XP_002489733.1 Hypothetical protein PAS_chr1-1_0092 [Komagataella phaffii GS115]XP_002489733.1 Hypothetical protein PAS_chr1-1_0092 [Komagataella phaffii GS115…
GQ6700163	CCC2	-	-	1.18994	1.16632	1.43787	1.36709	1.65671	ion transport, cation transport, metal ion transport, localization, metal ion transport, localization, -, -, -, -, -, -, -, -, -, -, -, -, -, -, -, -, -, -, -, -, -, -, -, -, -,	GO:0006811, GO:0006812, GO:0030001, GO:0006810;GO:0051234;GO:0051179, GO:0030001, GO:0006810;GO:0051234;GO:0051179, , , ,	XP_002491021.1 Cu(+2)-transporting P-type ATPaseXP_002491021.1 Cu(+2)-transporting P-type ATPaseXP_002491021.1 Cu(+2)-transporting P-type ATPaseXP_002491021.1 Cu(+2)-transporting P-type ATPaseXP_002491021.1 Cu(+2)-transporting P-type ATPaseXP_002491021.1 Cu(+2)-transporting P-type ATPase
GQ6700457	MFM1	-	0.547461	0.937066	0.669114	0.77123	0.928312	0.62106	ion transport, cation transport, transmembrane transport, metal ion transport, localization, metal ion transport, localization, -, -, -, -, -, -, -, -, -, -, -, -, -, -, -, -, -, -, -, -, -, -, -, -,	GO:0006811, GO:0006812, GO:0055085, GO:0030001, GO:0006810;GO:0051234;GO:0051179, GO:0030001, GO:0006810;GO:0051234;GO:0051179, , , ,	XP_002491317.1 hypothetical protein PAS_chr2-1_0834 [Komagataella phaffii GS115]XP_002491317.1 hypothetical protein PAS_chr2-1_0834 [Komagataella phaffii GS115]XP_002491317.1 hypothetical protein PAS_chr2-1_0834 [Komagataella phaffii GS115]XP_002491317.1 hypothetical protein PAS_chr2-1_0834 [Komagataella phaffii GS115]XP_002491317.1 hypothetical protein PAS_chr2-1_0834 [Komagataella phaffii GS115…
GQ6702088	-	-	-	-	-	0.520984	-	0.621375	ion transport, cation transport, transmembrane transport, metal ion transport, localization, metal ion transport, localization, -, -, -, -, -, -, -, -, -, -, -, -, -, -, -, -, -, -, -, -, -, -, -, -,	GO:0006811, GO:0006812, GO:0055085, GO:0030001, GO:0006810;GO:0051234;GO:0051179, GO:0030001, GO:0006810;GO:0051234;GO:0051179, , , ,	XP_002490207.1 Plasma membrane Mg(2+) transporterXP_002490207.1 Plasma membrane Mg(2+) transporterXP_002490207.1 Plasma membrane Mg(2+) transporterXP_002490207.1 Plasma membrane Mg(2+) transporterXP_002490207.1 Plasma membrane Mg(2+) transporterXP_002490207.1 Plasma membrane Mg(2+) transporterXP_002490207.1 Plasma membrane Mg(2+) transporter
GQ6705114	-	-	-	2.77405	-	2.04681	1.84146	-	ion transport, cation transport, metal ion transport, localization, metal ion transport, localization, -, -, -, -, -, -, -, -, -, -, -, -, -, -, -, -, -, -, -, -, -, -, -, -, -,	GO:0006811, GO:0006812, GO:0030001, GO:0006810;GO:0051234;GO:0051179, GO:0030001, GO:0006810;GO:0051234;GO:0051179, , , ,	XP_002494174.1 Cu(+2)-transporting P-type ATPaseXP_002494174.1 Cu(+2)-transporting P-type ATPaseXP_002494174.1 Cu(+2)-transporting P-type ATPaseXP_002494174.1 Cu(+2)-transporting P-type ATPaseXP_002494174.1 Cu(+2)-transporting P-type ATPaseXP_002494174.1 Cu(+2)-transporting P-type ATPase
GQ6701351	-	-	0.662953	1.09074	-	0.738199	0.980397	1.18757	ion transport, cation transport, transmembrane transport, metal ion transport, localization, metal ion transport, localization, -, -, -, -, -, -, -, -, -, -, -, -, -, -, -, -, -, -, -, -, -, -, -, -,	GO:0006811, GO:0006812, GO:0055085, GO:0030001, GO:0006810;GO:0051234;GO:0051179, GO:0030001, GO:0006810;GO:0051234;GO:0051179, , , ,	XP_002492211.1 Plasma membrane Mg(2+) transporterXP_002492211.1 Plasma membrane Mg(2+) transporterXP_002492211.1 Plasma membrane Mg(2+) transporterXP_002492211.1 Plasma membrane Mg(2+) transporterXP_002492211.1 Plasma membrane Mg(2+) transporterXP_002492211.1 Plasma membrane Mg(2+) transporterXP_002492211.1 Plasma membrane Mg(2+) transporter
GQ6701288	GDT1	GCR1-dependent translation factor 1	-1.33992	-2.11588	-	-0.963887	-2.07313	-	ion transport, cation transport, metal ion transport, localization, metal ion transport, localization, -, -, -, -, -, -, -, -, -, -, -, -, -, -, -, -, -, -, -, -, -, -, -, -, -,	GO:0006811, GO:0006812, GO:0030001, GO:0006810;GO:0051234;GO:0051179, GO:0030001, GO:0006810;GO:0051234;GO:0051179, , , ,	XP_002492151.1 Putative protein of unknown function [Komagataella phaffii GS115]XP_002492151.1 Putative protein of unknown function [Komagataella phaffii GS115]XP_002492151.1 Putative protein of unknown function [Komagataella phaffii GS115]XP_002492151.1 Putative protein of unknown function [Komagataella phaffii GS115]XP_002492151.1 Putative protein of unknown function [Komagataella phaffii GS115…

## Sheet: S5-FH Fe-S
Table S5: DEGs found in furaldehydes containing conditions related to iron-sulfur cluster assembly (GO-Biological Process). In the case of P-value >0.05, the log2fold is not shown.
			log2 fold						GO-Biological Process level 2
Gene ID	Name	Gene description	Acetic acid 2g.L-1	Acetic acid 6g.L-1	FH 0.9/ 0.15 g.L-1	FH 1.5/ 0.25 g.L-1	Hydrolysate 10%	Hydrolysate 30%	GO term name	term	stitle (by blastp results)
GQ6701873	DRE2	Fe-S cluster assembly protein DRE2 (Anamorsin homolog)	0.729717	0.745942	0.803312	1.27587	1.40211	1.10511	cellular component organization or biogenesis, biosynthetic process, cofactor metabolic process, sulfur compound metabolic process, cellular component assembly, cellular component assembly, -, -, -, -, -, -, -, -, -, -, -, -, -, -, -, -, -, -, -, -, -, -, -, -, -,	GO:0016043;GO:0071840, GO:0044249;GO:1901576;GO:0009058, GO:0051188;GO:0051186, GO:0006790, GO:0022607, GO:0022607, , , ,	XP_002490421.1 Protein of unknown function required for sister chromatid cohesion [Komagataella phaffii GS115]XP_002490421.1 Protein of unknown function required for sister chromatid cohesion [Komagataella phaffii GS115]XP_002490421.1 Protein of unknown function required for sister chromatid cohesion [Komagataella phaffii GS115]XP_002490421.1 Protein of unknown function required for sister chroma…
GQ6700171	ISU1	Iron sulfur cluster assembly protein 1, mitochondrial (Iron sulfur cluster scaffold protein 1)	-	1.30115	0.999047	1.2518	1.34197	1.45284	cellular component organization or biogenesis, biosynthetic process, cofactor metabolic process, sulfur compound metabolic process, cellular component assembly, cellular component assembly, -, -, -, -, -, -, -, -, -, -, -, -, -, -, -, -, -, -, -, -, -, -, -, -, -,	GO:0016043;GO:0071840, GO:0044249;GO:1901576;GO:0009058, GO:0051188;GO:0051186, GO:0006790, GO:0022607, GO:0022607, , , ,	XP_002491030.1 Conserved protein of the mitochondrial matrixXP_002491030.1 Conserved protein of the mitochondrial matrixXP_002491030.1 Conserved protein of the mitochondrial matrixXP_002491030.1 Conserved protein of the mitochondrial matrixXP_002491030.1 Conserved protein of the mitochondrial matrixXP_002491030.1 Conserved protein of the mitochondrial matrix
GQ6702164	YFH1	-	-1.202	-1.65089	-	-0.815516	-1.42638	-	cellular component organization or biogenesis, biosynthetic process, cofactor metabolic process, sulfur compound metabolic process, cellular component assembly, cellular component assembly, -, -, -, -, -, -, -, -, -, -, -, -, -, -, -, -, -, -, -, -, -, -, -, -, -,	GO:0016043;GO:0071840, GO:0044249;GO:1901576;GO:0009058, GO:0051188;GO:0051186, GO:0006790, GO:0022607, GO:0022607, , , ,	XP_002490140.1 FrataxinXP_002490140.1 FrataxinXP_002490140.1 FrataxinXP_002490140.1 FrataxinXP_002490140.1 FrataxinXP_002490140.1 Frataxin
*: information manually annotated.

## Sheet: S6-TransmTransp Hidrolysate
Table S6: DEGs found in hydrolysate containing conditions related to transmembrane transport (GO-Biological Process). In the case of P-value >0.05, the log2fold is not shown.
			log2 fold						GO-Biological Process level 2
Gene ID	Name	Gene description	Acetic acid 2g.L-1	Acetic acid 6g.L-1	FH 0.9/ 0.15 g.L-1	FH 1.5/ 0.25 g.L-1	Hydrolysate 10%	Hydrolysate 30%	GO term name	term	stitle (by blastp results)
GQ6702661	-	-	2.73905	2.12006	0.809884	0.907938	2.47932	2.63058	ion transport, cation transport, transmembrane transport, metal ion transport, localization,	GO:0006811 GO:0006812 GO:0055085 GO:0030001 GO:0006810 GO:0051234 GO:0051179-	XP_002489733.1 Hypothetical protein PAS_chr1-1_0092 [Komagataella phaffii GS115]
GQ6702095	TPO3	Polyamine transporter 3	2.53172	1.81492	-	-	1.98247	2.62672	transmembrane transport, localization	GO:0055085 GO:0006810 GO:0051234 GO:0051179-	XP_002490200.1 Polyamine transport protein specific for spermine [Komagataella phaffii GS115]
GQ6703957	-	-	2.36337	2.51051	-	-	1.97658	3.04419	transmembrane transport, localization	GO:0055085 GO:0006810 GO:0051234 GO:0051179-	XP_002493078.1 High affinity polyamine permease [Komagataella phaffii GS115]
GQ6703337	-	-	-	2.33882	-	1.13968	1.31991	4.9229	transmembrane transport, localization	GO:0055085 GO:0006810 GO:0051234 GO:0051179-	XP_002492501.1 Plasma membrane transporter for both urea and polyamines [Komagataella phaffii GS115]
GQ6703034	-	-	-	2.01221	1.21506	1.31767	1.19573	2.55805	transmembrane transport, localization	GO:0055085 GO:0006810 GO:0051234 GO:0051179-	XP_002492232.1 Putative transporter
GQ6702465	VBA1	Vacuolar basic amino acid transporter 1	-	1.59285	-	-	0.969415	2.6904	transmembrane transport, localization	GO:0055085 GO:0006810 GO:0051234 GO:0051179-	XP_002489551.1 Permease of basic amino acids in the vacuolar membrane [Komagataella phaffii GS115]
GQ6701986	TPO1	Polyamine transporter 1	-	-	1.32462	1.95962	2.03558	1.02293	transmembrane transport, localization	GO:0055085 GO:0006810 GO:0051234 GO:0051179-	XP_002490308.1 Polyamine transporter that recognizes spermine
GQ6702474	-	-	1.04682	2.05338	1.29399	1.77692	1.55416	2.14482	transmembrane transport, localization	GO:0055085 GO:0006810 GO:0051234 GO:0051179-	XP_002489559.1 Polyamine transport protein specific for spermine [Komagataella phaffii GS115]
GQ6703353	-	-	1.41262	1.52785	-	1.26282	1.43832	1.356	single-organism localization, transmembrane transport, localization,	GO:0044765 GO:1902578 GO:0055085 GO:0006810 GO:0051234 GO:0051179-	XP_002493724.1 Hypothetical protein PAS_chr4_0306 [Komagataella phaffii GS115]
GQ6704902	-	-	1.32502	1.50467	-	-	1.27831	0.820095	transmembrane transport, localization	GO:0055085 GO:0006810 GO:0051234 GO:0051179-	XP_002493971.1 Permease of basic amino acids in the vacuolar membrane [Komagataella phaffii GS115]
GQ6702257	-	-	-	1.94026	-	0.957971	1.21092	2.12444	transmembrane transport, localization	GO:0055085 GO:0006810 GO:0051234 GO:0051179-	XP_002489344.1 Hexose transporter with moderate affinity for glucose [Komagataella phaffii GS115]
GQ6705220	-	-	0.695659	0.692972	-	-	1.18193	1.25656	transmembrane transport, localization	GO:0055085 GO:0006810 GO:0051234 GO:0051179-	XP_002494276.1 Myo-inositol transporter with strong similarity to the minor myo-inositol transporter Itr2p [Komagataella phaffii GS115]
GQ6702584	STL1	Sugar transporter STL1	0.786539	1.4067	1.07871	1.16612	1.15641	1.92852	transmembrane transport, localization	GO:0055085 GO:0006810 GO:0051234 GO:0051179-	XP_002489663.1 Glycerol proton symporter of the plasma membrane
GQ6700795	YBR241C	-	0.847132	1.22062	-	1.03972	1.01018	1.24318	transmembrane transport, localization	GO:0055085 GO:0006810 GO:0051234 GO:0051179-	XP_002491658.1 hypothetical protein PAS_chr2-1_0881 [Komagataella phaffii GS115]
GQ6701360	-	-	-	0.941135	0.689338	0.831065	0.999571	1.6101	transmembrane transport, localization	GO:0055085 GO:0006810 GO:0051234 GO:0051179-	XP_002491204.1 Protein with similarity to mammalian monocarboxylate permeases [Komagataella phaffii GS115]
GQ6701351	-	-	0.662953	1.09074	-	0.738199	0.980397	1.18757	ion transport, cation transport, transmembrane transport, metal ion transport, localization,	GO:0006811 GO:0006812 GO:0055085 GO:0030001 GO:0006810 GO:0051234 GO:0051179-	XP_002492211.1 Plasma membrane Mg(2+) transporter
GQ6700457	MFM1	-	0.547461	0.937066	0.669114	0.77123	0.928312	0.62106	ion transport, cation transport, transmembrane transport, metal ion transport, localization,	GO:0006811 GO:0006812 GO:0055085 GO:0030001 GO:0006810 GO:0051234 GO:0051179-	XP_002491317.1 hypothetical protein PAS_chr2-1_0834 [Komagataella phaffii GS115]
GQ6700078	-	-	-	0.672323	-	0.59856	0.809387	1.03303	transmembrane transport, localization	GO:0055085 GO:0006810 GO:0051234 GO:0051179-	XP_002490935.1 Putative hexose transporter
GQ6705130	-	-	0.801987	-	-	-	0.800908	0.753206	ion transport, cation transport, transmembrane transport, metal ion transport, localization,	GO:0006811 GO:0006812 GO:0055085 GO:0030001 GO:0006810 GO:0051234 GO:0051179-	XP_002494190.1 Golgi membrane protein involved in manganese homeostasis [Komagataella phaffii GS115]
GQ6702261	YFL040W	-	-	0.623579	-	-	0.76945	1.1185	transmembrane transport, localization	GO:0055085 GO:0006810 GO:0051234 GO:0051179-	XP_002489348.1 Putative transporter
GQ6703459	YMD8	Putative nucleotide-sugar transporter YMD8	-	1.19377	0.744966	0.935937	0.735125	1.51069	transmembrane transport, localization	GO:0055085 GO:0006810 GO:0051234 GO:0051179-	XP_002492618.1 Putative nucleotide sugar transporter [Komagataella phaffii GS115]
GQ6701061	PXA2	Peroxisomal long-chain fatty acid import protein 1 (Peroxisomal ABC transporter 2)	-	0.97045	-	-	0.645326	1.66178	transmembrane transport, localization	GO:0055085 GO:0006810 GO:0051234 GO:0051179-	XP_002491921.1 Subunit of a heterodimeric peroxisomal ATP-binding cassette transporter complex (Pxa1p-Pxa2p) [Komagataella phaffii GS115]
GQ6700075	-	-	-	-	-	0.731376	0.625856	0.639513	transmembrane transport, localization	GO:0055085 GO:0006810 GO:0051234 GO:0051179-	XP_002490931.1 Plasma membrane ATP-binding cassette (ABC) transporter required for the export of a-factor
GQ6704319	MAL31	Maltose permease MAL31 (Maltose transport protein MAL31)	-	0.860843	-	0.776494	0.574979	1.14731	transmembrane transport, localization	GO:0055085 GO:0006810 GO:0051234 GO:0051179-	XP_002493419.1 Maltose permease
GQ6701202	TRK2	Low-affinity potassium transport protein	0.639566	0.540798	-	-	0.556644	1.00257	ion transport, cation transport, transmembrane transport, localization	GO:0006811 GO:0006812 GO:0055085 GO:0006810 GO:0051234 GO:0051179-	XP_002492062.1 Component of the Trk1p-Trk2p potassium transport system [Komagataella phaffii GS115]

## Sheet: S7-34 Max DEGs
Table S7: Compilation of top 10 most overexpressed genes in each of the evaluated conditions (GO-Biological Process). In the case of P-value >0.05, the log2fold is not shown.
					log2 fold
			log2 fold						GO-Biological Process level 2
Gene ID	Name	Gene description	Acetic acid 2g.L-1	Acetic acid 6g.L-1	FH 0.9/ 0.15 g.L-1	FH 1.5/ 0.25 g.L-1	Hydrolysate 10%	Hydrolysate 30%	GO term name	term	stitle (by blastp results)
GQ6705065	-	*Hypothetical protein not conserved	4.834	3.76849	1.94246	2.34091	4.65686	4.4977	-	-
GQ6700086	*RPH1	*JmjC domain-containing histone demethylase	2.8033	2.84752	0.968962	1.14897	2.83551	2.43485	-	-
GQ6703338	AMD2	-	-	2.64689	-	1.66323	1.89366	4.46936	-	-
GQ6704853	PIC2	Mitochondrial phosphate carrier protein 2 (Phosphate transport protein 2) (PTP 2) (Pi carrier isoform 2) (mPic 2)	2.75196	3.37586	-	-	2.87969	2.66582	-	-
GQ6701041	CAR1	-	-	2.36239	-	1.8906	-	3.85462	-	-
GQ6700566	YMC2	Carrier protein YMC2, mitochondrial	4.38188	4.51349	-	-	4.27364	3.78064	-	-
GQ6703104	-	*Unknown	3.50382	4.03903	-	-	3.8593	3.28202	-	-
GQ6702974	-	*Hypothetical protein not conserved	2.81258	2.71423	-	1.5365	2.90369	3.89551	-	-
GQ6703286	STP3	Zinc finger protein STP3	4.83611	3.90844	-	-	4.39826	3.90144	-	-
GQ6702197	PST2	Protoplast secreted protein 2	-	-	-	0.899396	4.55794	1.26647	-	-
GQ6702305	PEA2	Protein PEA2 (Protein PPF2)	2.47269	3.13444	-	-	2.50021	1.21335	-	-
GQ6703874	NCS6	-	2.79418	2.78604	-	1.53533	2.79655	1.52756	-	-
GQ6700703	HBN1	Putative nitroreductase HBN1 (EC 1.-.-.-) (Homologous to bacterial nitroreductases protein 1)	-	-	1.45788	1.77204	3.94361	-	-	-
GQ6703515	-	*Protein with similarity to YDR541C (Aldehyde reductase, substrates are both aromatic and aliphatic aldehydes, uses NADPH as cofactor)	-	-	3.98318	4.39454	4.47367	-	-	-
GQ6702777	*AYF2	*Putative arylsulfotransferase which transfers a sulfate group from phenolic sulfate esters to a phenolic acceptor substrate, similar to Ogataea parapolymorpha ASST	-	-	2.514	2.62526	1.84119	-	-	-
GQ6701807	*MCM6	*Protein involved in DNA replication, component of the Mcm2-7 hexameric complex that binds chromatin as a part of the pre-replicative complex, forms a subcomplex with Mcm4p and Mcm7p	3.82979	2.0401	-1.17509	-0.950537	3.40041	-	-	-
GQ6702265	-	*Protein with low similarity to short-chain dehydrogenase dehydrogenases	-	-	3.19348	3.63861	2.05317	-	-	-
GQ6701716	*CAO1	*Copper amine oxidase similar to S. pombe CAO1	-	2.89502	-	-	-	6.16968	amine metabolic process, oxidation-reduction process, amine metabolic process, oxidation-reduction process, -, -, -, -, -, -, -, -, -, -, -, -, -, -, -, -, -, -, -, -, -, -, -, -, -, -, -,	GO:0009308, GO:0055114, GO:0009308, GO:0055114, , , ,	XP_002490573.1 Peroxisomal primary amine oxidase [Komagataella phaffii GS115]XP_002490573.1 Peroxisomal primary amine oxidase [Komagataella phaffii GS115]XP_002490573.1 Peroxisomal primary amine oxidase [Komagataella phaffii GS115]XP_002490573.1 Peroxisomal primary amine oxidase [Komagataella phaffii GS115]
GQ6703105	AIM6	Altered inheritance of mitochondria protein 6	3.74391	2.44537	-	-	3.13813	2.67744	lipid metabolic process, -, -, -, -, -, -, -, -, -, -, -, -, -, -, -, -, -, -, -, -, -, -, -, -, -, -, -, -, -, -,	GO:0006629, , , , ,	XP_002492299.1 Putative protein of unknown function [Komagataella phaffii GS115]
GQ6700312	SNQ2	Protein SNQ2	-	-	2.7822	3.03019	2.67886	1.52296	localization, localization, -, -, -, -, -, -, -, -, -, -, -, -, -, -, -, -, -, -, -, -, -, -, -, -, -, -, -, -, -,	GO:0006810;GO:0051234;GO:0051179, GO:0006810;GO:0051234;GO:0051179, , , ,	XP_002491174.1 Plasma membrane ATP-binding cassette (ABC) transporterXP_002491174.1 Plasma membrane ATP-binding cassette (ABC) transporter
GQ6701771	MEP2	Ammonium transporter MEP2	-	-	-	-	-1.37066	4.21248	organic substance transport, ion transport, cation transport, localization, localization, -, -, -, -, -, -, -, -, -, -, -, -, -, -, -, -, -, -, -, -, -, -, -, -, -, -,	GO:0071702;GO:0071705, GO:0006811, GO:0006812, GO:0006810;GO:0051234;GO:0051179, GO:0006810;GO:0051234;GO:0051179, , , ,	XP_002490520.1 Ammonium permease involved in regulation of pseudohyphal growth [Komagataella phaffii GS115]XP_002490520.1 Ammonium permease involved in regulation of pseudohyphal growth [Komagataella phaffii GS115]XP_002490520.1 Ammonium permease involved in regulation of pseudohyphal growth [Komagataella phaffii GS115]XP_002490520.1 Ammonium permease involved in regulation of pseudohyphal growth…
GQ6701721	*NTL100	*Putative nitrilotriacetate monooxygenase family FMN-dependent oxidoreductase	-	-	2.68555	2.96357	2.51713	-	oxidation-reduction process, -, -, -, -, -, -, -, -, -, -, -, -, -, -, -, -, -, -, -, -, -, -, -, -, -, -, -, -, -, -,	GO:0055114, , , , ,	XP_002490568.1 Hypothetical protein PAS_chr1-4_0437 [Komagataella phaffii GS115]
GQ6701722	*QOR2	*Putative quinone oxidoreductase (NADPH:quinone reductase), similar to Scheffersomyces stipitis QOR2, and similarity to Zinc-binding dehydrogenases	-	-	2.72753	3.22111	2.86181	-	oxidation-reduction process, -, -, -, -, -, -, -, -, -, -, -, -, -, -, -, -, -, -, -, -, -, -, -, -, -, -, -, -, -, -,	GO:0055114, , , , ,	XP_002490567.1 Putative protein of unknown function [Komagataella phaffii GS115]
GQ6703443	*OYE3-1	*Conserved NADPH oxidoreductase containing flavin mononucleotide (FMN), has potential roles in oxidative stress response and programmed cell death	-	-	2.72044	3.09082	3.11604	-	oxidation-reduction process, -, -, -, -, -, -, -, -, -, -, -, -, -, -, -, -, -, -, -, -, -, -, -, -, -, -, -, -, -, -,	GO:0055114, , , , ,	XP_002492601.1 Widely conserved NADPH oxidoreductase containing flavin mononucleotide (FMN) [Komagataella phaffii GS115]
GQ6702273	*DAL1	*Allantoinase, expression in S. cerevisiae sensitive to nitrogen catabolite repression	2.3581	3.73257	-	-	2.58948	2.77607	oxidation-reduction process, oxidation-reduction process, -, -, -, -, -, -, -, -, -, -, -, -, -, -, -, -, -, -, -, -, -, -, -, -, -, -, -, -, -,	GO:0055114, GO:0055114, , , ,	XP_002489360.1 Succinate semialdehyde dehydrogenase [Komagataella phaffii GS115]XP_002489360.1 Succinate semialdehyde dehydrogenase [Komagataella phaffii GS115]
GQ6704151	DLD1	D-lactate dehydrogenase [cytochrome] 1, mitochondrial (EC 1.1.2.4) (D-lactate ferricytochrome C oxidoreductase) (D-LCR)	2.518	3.28273	-	-	2.81709	2.3781	oxidation-reduction process, oxidation-reduction process, -, -, -, -, -, -, -, -, -, -, -, -, -, -, -, -, -, -, -, -, -, -, -, -, -, -, -, -, -,	GO:0055114, GO:0055114, , , ,	XP_002493262.1 D-lactate dehydrogenaseXP_002493262.1 D-lactate dehydrogenase
GQ6702862	SOR1	-	2.2635	3.77184	-	1.32087	3.00512	2.36182	oxidation-reduction process, oxidation-reduction process, -, -, -, -, -, -, -, -, -, -, -, -, -, -, -, -, -, -, -, -, -, -, -, -, -, -, -, -, -,	GO:0055114, GO:0055114, , , ,	XP_002489933.1 hypothetical protein PAS_chr1-1_0490 [Komagataella phaffii GS115]XP_002489933.1 hypothetical protein PAS_chr1-1_0490 [Komagataella phaffii GS115]
GQ6703442	*OYE3-2	*Conserved NADPH oxidoreductase containing flavin mononucleotide (FMN), has potential roles in oxidative stress response and programmed cell death	-	-	3.11632	3.47002	3.29691	-	oxidation-reduction process, oxidation-reduction process, -, -, -, -, -, -, -, -, -, -, -, -, -, -, -, -, -, -, -, -, -, -, -, -, -, -, -, -, -,	GO:0055114, GO:0055114, , , ,	XP_002492600.1 hypothetical protein PAS_chr3_1184 [Komagataella phaffii GS115]XP_002492600.1 hypothetical protein PAS_chr3_1184 [Komagataella phaffii GS115]
GQ6705251	-	*Hypothetical protein conserved (domain: GAL4)	2.74856	3.11893	-	-	2.81032	2.5636	regulation of metabolic process, biological regulation, biological regulation, regulation of metabolic process, -, -, -, -, -, -, -, -, -, -, -, -, -, -, -, -, -, -, -, -, -, -, -, -, -, -, -,	GO:0006355;GO:0010468;GO:1903506;GO:2000112;GO:0060255;GO:2001141;GO:0010556;GO:0031326;GO:0051252;GO:0009889;GO:0031323;GO:0019219;GO:0019222;GO:0051171;GO:0080090, GO:0050789;GO:0065007;GO:0050794, GO:0050794;GO:0050789;GO:0065007, GO:0006355;GO:0010468;GO:1903506;GO:2000112;GO:0060255;GO:0019222;GO:2001141;GO:0010556;GO:0031326;GO:0051252;GO:0009889;GO:0031323;GO:0019219;GO:0051171;GO:0080090,…	XP_002494305.1 Hypothetical protein PAS_chr4_0857 [Komagataella phaffii GS115]XP_002494305.1 Hypothetical protein PAS_chr4_0857 [Komagataella phaffii GS115]XP_002494305.1 Hypothetical protein PAS_chr4_0857 [Komagataella phaffii GS115]XP_002494305.1 Hypothetical protein PAS_chr4_0857 [Komagataella phaffii GS115]
GQ6700301	*RTA1	*Protein involved in 7-aminocholesterol resistance	-	2.18907	-	-	-	5.15661	response to stress, -, -, -, -, -, -, -, -, -, -, -, -, -, -, -, -, -, -, -, -, -, -, -, -, -, -, -, -, -, -,	GO:0006950;GO:0050896, , , , ,	XP_002491162.1 Plasma membrane protein with roles in the uptake of protoprophyrin IX and the efflux of heme [Komagataella phaffii GS115]
GQ6703337	*DUR3-2	*Plasma membrane transporter for both urea and polyamines, expression in S. cerevisiae is highly sensitive to nitrogen catabolite repression and induced by allophanate, the last intermediate of the allantoin degradative pathway	-	2.33882	-	1.13968	1.31991	4.9229	transmembrane transport, localization, localization, -, -, -, -, -, -, -, -, -, -, -, -, -, -, -, -, -, -, -, -, -, -, -, -, -, -, -, -,	GO:0055085, GO:0006810;GO:0051234;GO:0051179, GO:0006810;GO:0051234;GO:0051179, , , ,	XP_002492501.1 Plasma membrane transporter for both urea and polyamines [Komagataella phaffii GS115]XP_002492501.1 Plasma membrane transporter for both urea and polyamines [Komagataella phaffii GS115]XP_002492501.1 Plasma membrane transporter for both urea and polyamines [Komagataella phaffii GS115]
GQ6701500	*SOA1-6	*Putative protein with similarity to allantoate permease, similar to the allantoate permease (Dal5p) subfamily of the major facilitator superfamily	-	-	2.51183	3.08353	2.17939	-	transmembrane transport, localization, localization, -, -, -, -, -, -, -, -, -, -, -, -, -, -, -, -, -, -, -, -, -, -, -, -, -, -, -, -,	GO:0055085, GO:0006810;GO:0051234;GO:0051179, GO:0006810;GO:0051234;GO:0051179, , , ,	XP_002490777.1 Major facilitator superfamily [Komagataella phaffii GS115]XP_002490777.1 Major facilitator superfamily [Komagataella phaffii GS115]XP_002490777.1 Major facilitator superfamily [Komagataella phaffii GS115]
GQ6702266	YCT1	High affinity cysteine transporter	-	1.35109	4.42643	4.81045	2.87101	-	transmembrane transport, localization, localization, -, -, -, -, -, -, -, -, -, -, -, -, -, -, -, -, -, -, -, -, -, -, -, -, -, -, -, -,	GO:0055085, GO:0006810;GO:0051234;GO:0051179, GO:0006810;GO:0051234;GO:0051179, , , ,	XP_002489353.1 High-affinity cysteine-specific transporter with similarity to the Dal5p family of transporters [Komagataella phaffii GS115]XP_002489353.1 High-affinity cysteine-specific transporter with similarity to the Dal5p family of transporters [Komagataella phaffii GS115]XP_002489353.1 High-affinity cysteine-specific transporter with similarity to the Dal5p family of transporters [Komagatae…
GQ6701728	FLR1	Fluconazole resistance protein 1	-	-	2.456	3.2294	3.69252	-	transmembrane transport, localization, localization, -, -, -, -, -, -, -, -, -, -, -, -, -, -, -, -, -, -, -, -, -, -, -, -, -, -, -, -,	GO:0055085, GO:0006810;GO:0051234;GO:0051179, GO:0006810;GO:0051234;GO:0051179, , , ,	XP_002490562.1 Plasma membrane multidrug transporter of the major facilitator superfamily [Komagataella phaffii GS115]XP_002490562.1 Plasma membrane multidrug transporter of the major facilitator superfamily [Komagataella phaffii GS115]XP_002490562.1 Plasma membrane multidrug transporter of the major facilitator superfamily [Komagataella phaffii GS115]
GQ6700345	ZWF1	Glucose-6-phosphate dehydrogenase (G6PD)				0.736333	0.673658		single-organism carbohydrate metabolic process, carbohydrate metabolic process, small molecule metabolic process, oxidation-reduction process, hexose metabolic process,	GO:0044723 GO:0005975 GO:0044281 GO:0055114 GO:0019318 GO:0005996-	XP_002491203.1 Glucose-6-phosphate dehydrogenase (G6PD)
*: information manually annotated.
